# Supplementary material for: Blunting neuroinflammation with resolvin D1 prevents early pathology in a rat model of Parkinson’s disease
Source: Nat Commun. 2019 Sep 2;10:3945. doi: 10.1038/s41467-019-11928-w (PMC6718379; doi:10.1038/s41467-019-11928-w)
Supplement: Supplementary file 4 — Source Data [file 41467_2019_11928_MOESM4_ESM.xlsx]

## Sheet: Figure 1
Figure 1a	Behavior: Total distance (cm)					Behavior: Entries in central zone						Figure 1b	Behavior: Rotarod test (time spent, s)					Figure 1c	DA release in striatum (uM)					Figure 1d	TH levels striatum (F/A)			Figure 1e	DA release in striatum, AMPH (uM)				Figure 1f	SNpc neuron count					VTA neuron count
	WT 2 months	Syn 2 months	WT 4 months	Syn 4 months			WT 2 months	Syn 2 months	WT 4 months	Syn 4 months			WT 2 months	Syn 2 months	WT 4 months	Syn 4 months			WT 2 months	Syn 2 months	WT 4 months	Syn 4 months			WT 4 months	Syn 4 months			WT 4 months	Syn 4 months				WT_TH-	Syn_TH-	WT_TH+	Syn_TH+		WT_TH-	Syn_TH-	WT_TH+	Syn_TH+
	258.06	106.44	222.77	194.53			22	2	40	8			182	108	134	48			1.14	1.2	1.33	1.1		rat#1	2293.64	1594.69			0.45	0.43			rat#1	3855.22	4106.18	10177.8	7801.76		7642.41	7544.14	12312.8	12780.7
	199.97	156.04	201.43	157.67			30	10	14	30			132	111	232	47			2.17	1.94	0.37	1.58		rat#2	2649.42	1751.92			0.54	0.64			rat#2	3850.94	4174.52	6589.38	6559.94		4563.72	7856.68	10983.9	13707.4
	175.33	71.2	203.15	189.49			9	3	18	6			156	108	180	86			2.32	1.83	2.6	0.82		rat#3	2323.19	2237.38			0.5	0.59			rat#3	3463.1	4771.82	8333.08	5990.16		7613.4	6754.92	11551.4	10368
	218.98	119.43	217.4	199.98			20	3	34	6			221	116	121	96			1.94	0.6	3.9	0.33		rat#4	2287.72	2437.9			0.64	0.6			rat#4	4218.84	3761.32	10687.7	7430.9		6857.34	8259.97	12611.2	10362.5
	168.73	90.45	209.5	231.62			5	4	10	2			116	139	125	65			1.23	1.74	1.68	0.44		rat#5	2230.95	1900.53			0.7	0.75			rat#5		3976.48		10509.3			6811.52		11439.9
	207.45	224.32	248.89	205.44			11	22	32	2			193	143	227	87			1.44	1.72	0.92	0.71							0.55	0.55			rat#6		4081.2		6802			4568.46		8621.13
	227.43	216.37	212.89	238.92			19	7		6			158	110	107	42			1.57	2	1.65	1.14							0.65	0.72
	111.19	227.64		237.37			5	12					170	120	120	59			2.78	2	1.14	1.25							0.65	0.5
	165.96	187.81		166.76			9	16					129		110				2.26	1.7	1.06	1.08
	207.19	235.9		223.48			16	24							240				0.81	0.76	1.5	0.85		n	5	5		n	8	8			n	4	6	4	6		4	6	4	6
	292.54	194.73					38	33							120				1.36	0.84	1.5	0.86		mean	2356.98	1984.48		mean	0.585	0.5975			mean	3847.03	4145.25	8946.98	7515.67		6669.22	6965.95	11864.8	11213.3
	196.09	177.67					17	16											2.05	2	1.33	1.06		SD	166.85	347.354		SD	0.0873417	0.106871			SD	308.614	339.105	1869.05	1600.03		1449.95	1312.9	737.585	1837.73
	255.8	200.76					28	20											2.99	1.54	3	1.62		sem	74.6174	155.342		sem	0.03088	0.0377846			sem	154.307	138.439	934.526	653.211		724.977	535.989	368.792	750.248
	260.66						16												2.72	1.44	2.5	1.32
	244.74						29												2.96	1.73	2.05	1.35
																			3	3.04	1.46	1.04
n	15	13	7	10		n	15	13	6	7		n	9	8	11	8			2.33	3.24	1.67	0.91
mean	212.675	169.905	216.576	204.526		mean	18.2667	13.2308	24.6667	8.57143		mean	161.889	119.375	156	66.25			2.3	3.74	1.75	1.1
SD	46.4353	55.9623	16.1067	28.5273		SD	9.79407	9.64498	12.242	9.71008		SD	33.658	13.9994	53.13	20.8789			2.14	1.85	1.7	1
sem	11.9895	15.5212	6.08776	9.02113		sem	2.52882	2.67504	4.99778	3.67007		sem	11.2193	4.94952	16.0193	7.38181			3.13	1.85	2.23	1.04
																			2.14	2.27	2.5	0.9
																			3.32		1.77	0.6
																			3.3		2.24	0.82
																			3.99		1.81
																		n	24	21	24	23
																		mean	2.30792	1.85857	1.81917	0.996522
																		SD	0.794607	0.764672	0.737486	0.315675
																		sem	0.162198	0.166865	0.150539	0.0658229

## Sheet: Figure 2
Figure 2a	Inst.Frequency (Hz)			CV-ISI			Figure 2b	AP plots												Figure 2c	I/V plots												Figure 2d	Cm (pF)			Figure 2e	Ih current (pA)			weighted tau (ms)			Figure 2f	AHC area (pA*ms)			tau (ms)
	WT 4 months	Syn 4 months		WT 4 months	Syn 4 months			WT 4 months						Syn 4 months							WT 4 months						Syn 4 months							WT 4 months	Syn 4 months			WT 4 months	Syn 4 months		WT 4 months	Syn 4 months			WT 4 months	Syn 4 months		WT 4 months	Syn 4 months
	2.28655	2.13897		0.0434329	0.0270542			200pA	150pA	100pA	50pA	0pA		200pA	150pA	100pA	50pA	0pA			200pA	150pA	100pA	50pA	0pA		200pA	150pA	100pA	50pA	0pA			71	71			585.96	181.019		188.853	187.875			19.2799	22.3768		211.23	56.0805
	4.49884	2.3278		0.0431889	0.0202947		cell#1	4	3	2	1	0		3	3	1	1	0		cell#1	-22.3221	-19.5955	-16.3249	-9.74009	0		-24.0985	-20.7776	-16.7194	-13.6073	0			68	85			231.44	300.73		127.965	205.708			14.3226	21.439		52.1117	56.9983
	2.15429	1.49544		0.12089	0.121052		cell#2	6	6	4	2	0		3	2	2	1	0		cell#2	-21.6695	-15.9203	-14.4115	-11.0381	0		-26.9645	-25.1776	-17.5965	-14.8792	0			77	89			320.32	462.326		221.735	155.56			14.5101	17.9126		79.0013	50.7411
	3.29171	2.48856		0.118063	0.0866985		cell#3	6	5	4	2	0		5	4	3	1	0		cell#3	-20.3839	-17.3547	-14.8053	-10.0828	0		-19.4849	-14.5328	-13.3346	-10.1749	0			75	98			266.631	279.865		217.812	182.174			10.431	20.6141		157.669	57.9211
	2.71819	2.205		0.0245475	0.0328586		cell#4	8	7	5	2	0		4	3	2	1	0		cell#4	-20.2376	-21.0201	-12.9063	-11.9967	0		-21.4066	-18.5139	-15.3716	-9.52608	0			80	97			308.515	240.225		108.521	210.161			12.2655	20.8207		113.138	55.8773
	1.77525	1.53249		0.0494287	0.0631174		cell#5	8	6	4	2	0		5	4	3	2	0		cell#5	-20.8019	-16.8667	-12.9941	-9.61192	0		-21.7462	-16.7921	-15.4363	-12.7389	0			109	89			289.832	756.845		146.272	182.921			7.0261	28.5791		52.7026	60.3987
	4.14013	1.53827		0.0314287	0.0209112		cell#6	3	2	1	1	0		2	2	2	1	0		cell#6	-25.7477	-20.2112	-15.6785	-9.16598	0		-24.941	-21.3461	-16.5705	-11.528	0			110	76			261.324	461.764		171.887	208.599			9.66225	18.9524		79.322	51.3832
	2.25695	2.48675		0.0193795	0.0192588		cell#7	5	4	3	2	0		3	2	1	0	0		cell#7	-31.3126	-28.9569	-22.5502	-7.1761	0		-25.1398	-19.6307	-15.6557	-11.0751	0			70	57			221.111	395.924		177.977	186.86			7.61838	15.025		174.228	65.6841
	2.47	1.29941		0.0191151	0.0640552		cell#8	5	3	1	1	0		3	3	2	0	0		cell#8	-27.2119	-21.6758	-16.7848	-14.5848	0		-18.1722	-15.8464	-13.0939	-8.80986	0			88	73			245.008	204.333		201.578	172.321			19.9008	10.4166		53.9269	86.6794
	2.5677	1.61549		0.0209113	0.024771		cell#9	5	5	3	2	0		4	3	2	1	0		cell#9	-19.046	-15.5974	-13.6186	-9.99323	0		-17.7993	-14.745	-12.1824	-8.30264	0			75	85			549.339	753.591		173.429	169.76			8.76943	14.9093		78.8189	31.2718
	2.29151	1.37738		0.0506976	0.261607		cell#10	10	9	6	4	0		3	3	2	1	0		cell#10	-27.0481	-18.8259	-17.745	-9.10504	0		-16.0608	-11.5417	-12.2774	-6.97887	0			102	124			602.608	587.558		255.559	168.367			8.10954	12.1516		145.476	63.1512
	1.88259	2.32892		0.0461857	0.0426038		cell#11	10	9	7	4	0								cell#11	-25.9211	-23.807	-20.2665	-12.0521	0									88	123			522.065	741.827		131.247	271.045			14.7877	24.2045		330.347	68.5949
	1.98409	1.24422		0.125443	0.0589059																													80	111			596.852	612.951		192.569	329.606				27.285			67.4516
	2.41383	1.56714		0.0406474	0.13742																													100	91			457.866	351.048		218.312	174.513				12.7125			90.3413
	1.93216	1.26906		0.0463877	0.0844378		n	11	11	11	11	11		10	10	10	10	10		n	11	11	11	11	11		10	10	10	10	10			74	74			567.476	359.541		159.083	192.531				24.9684			82.9383
	2.60522	1.21398		0.0232355	0.0777212		mean	6.36364	5.36364	3.63636	2.09091	0		3.5	2.9	2	0.9	0		mean	-23.7911	-19.9847	-16.1896	-10.4134	0		-21.5814	-17.8904	-14.8238	-10.7621	0			139	62			527.679	304.692		213.749	392.321				30.2325			67.9215
	1.79387	2.20042		0.038806	0.0960121		SD	2.3355	2.3355	1.91169	1.04447	0		0.971825	0.737865	0.666667	0.567646	0		SD	3.86774	3.91146	3.0465	1.95224	0		3.6533	3.99523	1.95423	2.48739	0			100	74			278.425	490.875		185.589	209.715				28.2058			77.6836
	2.39671	1.42		0.0468112	0.496111		sem	0.704179	0.704179	0.576395	0.314918	0		0.307318	0.233333	0.210819	0.179505	0		sem	1.16617	1.17935	0.918554	0.588622	0		1.15528	1.2634	0.617982	0.786582	0			96	78			713.037	503.474		217.247	210.24				12.264			66.888
	2.30287	1.8557		0.0770686	0.0431259																													94	55			450.514	100.494		297.103	243.744				11.4707			51.0179
	2.01534	0.829054		0.0486514	0.069376																													103	120			694.82	481.918		202.703	248.053				19.7117			61.9188
	2.35156	0.827614		0.0215373	0.139672																													87	70			501.65	400.223		169.64	198.289				42.5283			56.2664
	2.51653	2.43843		0.0307992	0.220279																													66	93			421.943	285.687		210.281	247.197
	2.95661	1.50609		0.0747013	0.0329788																													88	113			248.936			160.675
	2.85597	0.50595		0.145802	0.253582																														115			411.876			384.829
	3.40454	1.21691		0.0299897	0.0380393																														90
	3.01504	0.748053		0.0296935	0.241475																														104
	3.52726	1.31671		0.0295143	0.0374093																														142
	1.52321	1.88674		0.0261359	0.118934																														76
	2.58184	1.54006		0.0211554	0.0238836																														112
	3.04211	1.76795		0.0799368	0.0364101
	2.15548	1.23943		0.0374776	0.0601364																												n	23	29		n	24	22		24	22		n	12	21		12	21
	1.48028	1.28072		0.0702785	0.712261																												mean	88.6957	91.2759		mean	428.134	420.769		197.276	215.798		mean	12.2236	20.7991		127.331	63.2004
	2.47627	2.75126		0.0407425	0.472237																												SD	17.3269	21.9153		SD	156.679	185.88		57.4488	56.2708		SD	4.38793	7.87181		82.855	13.5415
	1.59102	1.57351		0.0342974	0.0856918																												sem	3.61291	4.06956		sem	31.982	39.6298		11.7267	11.997		sem	1.26669	1.71777		23.9182	2.95499
	2.14712	2.10373		0.0292828	0.0297916
	2.86939	2.27598			0.0587067
	1.60018	2.5389			0.068025
	1.45957	2.3066			0.200234
		1.27792			0.056948
		3.33423			0.0307769
		2.23838			0.0927773
		2.67794			0.223138
		1.41184			0.0818175
		1.21728			0.185716
		1.25928			0.0485669
		1.08289
		2.88923
n	38	47		35	45
mean	2.4561	1.73718		0.0495904	0.119931
SD	0.692542	0.627922		0.032851	0.13993
sem	0.112345	0.0915919		0.00555284	0.0208595

## Sheet: Figure 3
Figure 3a	% inhibition by DA			Figure 3b	DA dose-response (pA)										Figure 3c	Baclofen dose-response (pA)						Figure 3d	somatic [Ca2+] nM			Figure 3e	reduction of [Ca2+] in Ca-free ACSF (nM)								Figure 3f	somatic [Ca2+] nM in ISR				Figure 3g	increase of [Ca2+] in CPA (nM)
	WT 4 months	Syn 4 months			WT 4 months					Syn 4 months						WT 4 months			Syn 4 months				WT 4 months	Syn 4 months			WT 4 months				Syn 4 months					WT 4 months	Syn 4 months				WT 4 months				Syn 4 months
	100	33.1946		[DA] uM	1	3	10	30		1	3	10	30		[Bacl] uM	1	10		1	10			126.304	131.883			pre	post	pre-post		pre	post	pre-post			94.07	154.241				pre	post	post-pre		pre	post	post-pre
	100	41.2895																					120.786	126.304			95.633	83.7758	11.8573		95.1115	79.7182	15.3933			110.464	120.786				73.695	126.304	52.6091		154.827	160.726	5.8982
	100	32.2501		cell#1	15						20				cell#1	130.42			70.46				88.8958	120.786			143.228	126.304	16.9236		94.07	78.7091	15.3609			99.8254	154.827				69.2266	160.726	91.499		105.649	115.327	9.67835
	100	14.5462		cell#2				60			23				cell#2	133			71.81				122.435	173.939			109.927	104.585	5.3422		105.649	88.8958	16.7528			99.2994	149.575				88.8958	131.883	42.9875		115.327	131.883	16.5564
	71.6975	18.0086		cell#3			72				39				cell#3	93.9			94.37				83.7758	172.724			79.2134	69.2266	9.98682		88.8958	81.2358	7.65997			83.7758	166.691				104.585	154.827	50.2427		126.304	154.827	28.5232
	100	52.56		cell#4			54			0	0				cell#4	135.59			44.94				123.537	121.335			79.7182	66.2706	13.4476		120.786	104.585	16.201			100.879	160.726				58.9599	88.8958	29.9358		120.786	123.537	2.75171
	65.319	55.4469		cell#5		35		73		0	0				cell#5	142.74			48.18				88.8958	154.827			94.07	88.8958	5.17425		143.228	131.883	11.3445			95.1115									88.8958	94.07	5.17425
	53.0897	25.1817		cell#6				37				23			cell#6	141.44			132.34				131.883	94.07			81.2358	71.2074	10.0284		83.7758	68.7326	15.0431			100.352									104.585	115.327	10.7422
	100	59.9018		cell#7				105				21			cell#7	101.03			107.06				94.5905	154.827			104.585	89.4107	15.1739		104.585	90.4423	14.1424			109.927									126.304	129.086	2.78193
	32.4183	56.0166		cell#8		37						34			cell#8		252.72			47.5			94.07	104.585			99.2994	89.9263	9.37311		126.304	112.62	13.6845			84.2853									148.995	154.827	5.83224
	76.3243	43.1204		cell#9				45					46		cell#9		200.59			67.04			143.228	94.5905			111.002	104.585	6.41755		148.995	126.304	22.691
	56.3429	55.2345		cell#10		57				17					cell#10		392.41			166.65			73.695	115.327			84.2853	58.9599	25.3254		109.927	104.585	5.3422
	83.5226	100		cell#11			46					14			cell#11		342.15			261.4			109.927	126.859
	57.5845	100		cell#12			65					23			cell#12					221.04			80.2235	127.415		n			11				11							n			5				9
	45.4757	40.9263		cell#13				90				25			cell#13					118.38			79.2134	122.986		mean			11.7318				13.965		n	10	6			mean			53.4548				9.77094
	100	19.3381		cell#14				70					36										94.07	123.537		SD			5.91716				4.63841		mean	97.7989	151.141			SD			23.0277				8.27949
	100	17.9444		cell#15			48					29											83.7758	88.8958		sem			1.78409				1.39853		SD	9.00774	16.0048			sem			10.2983				2.75983
	100	31.0436		cell#16	0			122				30											84.7955	122.435											sem	2.8485	6.53391
	57.1632	40.1663		cell#17				88					58										104.585	143.228
	100	48.8165		cell#18			58						32										63.8212	144.376
	67.9895	52.8729																					99.2994	83.7758
	100	60.2095																					94.07	104.585
	69.7057	100		n	2	3	6	9		3	5	8	4		n	7	4		7	6			100.352	144.951
		35.5086		mean	7.5	43	57.1667	76.6667		5.66667	16.4	24.875	43		mean	125.446	296.967		81.3086	147.002				148.995
		55.6592		SD	10.6066	12.1655	10.0083	27.559		9.81495	16.6223	6.17454	11.6046		SD	19.7099	86.4045		31.7963	84.9333				140.368
		54.8337		sem	7.5	7.02377	4.08588	9.18634		5.66667	7.43371	2.18303	5.8023		sem	7.44965	43.2022		12.0179	34.6739				109.927
		83.4177
		56.0851																				n	23	26
		49.8012																				mean	99.4012	126.828
		42.0155																				SD	20.3843	24.0199
		78.1418																				sem	4.25042	4.71068
		79.788
		71.7836
		46.4316
n	23	34
mean	79.8536	51.5157
SD	22.0782	23.0324
sem	4.60363	3.95003

## Sheet: Figure 4
Figure 4a	count GFAP+ cells_SNpc			count GFAP+ cells_striatum			Figure 4b	count Iba1+ cells_SNpc			count Iba1+ cells_striatum			Figure 4c	GFAP+ number of intersections_SNpc																Figure 4d	GFAP+ number of intersections_striatum																Figure 4e	Iba1+ intersections SNpc
	WT 4 months	Syn 4 months		WT 4 months	Syn 4 months			WT 4 months	Syn 4 months		WT 4 months	Syn 4 months			WT 4 months								Syn 4 months									WT 4 months								Syn 4 months									WT 4 months
rat#1	7921.55	7455.12		45415	50827		rat#1	7148.23	7947.29		56459	98788		distance (um)	0	10	20	30	40	50	60		0	10	20	30	40	50	60		distance (um)	0	10	20	30	40	50	60		0	10	20	30	40	50	60		distance (um)	0
rat#2	4867.83	7548.22		50255	47282		rat#2	4476.33	7566.88		58507	107886
rat#3	7406.14	7877.69		48867	50580		rat#3	5047.83	7062.23		50726	115256		rat#1	0	9.87	7.93	2.93	0.07	0	0		0	12.53	11.47	3.73	0.4	0.07	0		rat#1	0	10	10.36	5.43	1.93	0	0		0	9.93	10.67	5.87	1.53	0.14	0		rat#1	0
rat#4	7904.63	6896.97		51550	48754		rat#4	5741.57	7163.47		51869	105680		rat#2	0	10.13	8.73	2.47	0.2	0	0		0	8.8	7.07	2.2	0.4	0.07	0		rat#2	0	9.93	10.4	5.33	1.53	0	0		0	9.33	9.8	4.93	1.07	0.13	0		rat#2	0
							rat#5				62923	93450		rat#3	0	8.07	9.47	4.2	0.93	0.07	0		0	8	7.6	1.67	0.13	0	0		rat#3	0	6.07	7.8	4.2	1.13	0.13	0		0	7.13	9.2	5.2	1.4	0.27	0		rat#3	0
														rat#4	0	9.33	10.73	4.93	1	0.13	0		0	8	7.73	2.27	0.2	0	0		rat#4	0	7.27	9.8	6.87	3.2	0.67	0.07		0	7.67	9.93	5	1.07	0	0		rat#4	0
n	4	4		4	4		n	4	4		5	5
mean	7025.04	7444.5		49021.8	49360.8		mean	5603.49	7434.97		56096.8	104212		n	4	4	4	4	4	4	4		4	4	4	4	4	4	4		n	4	4	4	4	4	4	4		4	4	4	4	4	4	4		n	4
SD	1457.88	407.559		2642.32	1665.91		SD	1152.47	405.183		4981.39	8409.28		mean	0	9.35	9.215	3.6325	0.55	0.05	0		0	9.3325	8.4675	2.4675	0.2825	0.035	0		mean	0	8.3175	9.59	5.4575	1.9475	0.2	0.0175		0	8.515	9.9	5.25	1.2675	0.135	0		mean	0
sem	728.938	203.78		1321.16	832.957		sem	576.233	202.591		2227.75	3760.74		SD	0	0.916079	1.18978	1.13291	0.482977	0.0627163	0		0	2.16477	2.02192	0.883266	0.138654	0.0404145	0		SD	0	1.96464	1.22436	1.09445	0.8966	0.31927	0.035		0	1.329	0.603821	0.428874	0.234147	0.110303	0		SD	0
														sem	0	0.458039	0.594888	0.566456	0.241488	0.0313581	0		0	1.08238	1.01096	0.441633	0.0693271	0.0202073	0		sem	0	0.982322	0.612182	0.547226	0.4483	0.159635	0.0175		0	0.664499	0.301911	0.214437	0.117074	0.0551513	0		sem	0
[truncated: 51 more columns]

## Sheet: Figure 5
Figure 5		dot blot full gel												Figure 5a	aSyn aggregates (% of WT)-TBS
		Antibody: MJFR-14-6-4-2 - aSyn Conformation-Specific (Abcam ab209538)													Midbrain			Pontine nuclei			Cortex			Hippocampus			Striatum
															WT 4 months	Syn 4 months		WT 4 months	Syn 4 months		WT 4 months	Syn 4 months		WT 4 months	Syn 4 months		WT 4 months	Syn 4 months
															125	149		95	93		110	143		116	236		127	176
															75	94		97	92		90	306		84	233		73	287
															145	280		109	119		109	236		123	212		105	212
															90	205					114	132		85	225		118	273
															66	292					77	313		92	314		77	238
															75	237
																252
														n	6	7		3	3		5	5		5	5		5	5
														mean	96	215.571		100.333	101.333		100	226		100	244		100	237.2
														SD	31.8119	71.9974		7.57188	15.308		15.8588	86.3047		18.2346	40.2182		24.1661	45.1187
														sem	12.9872	27.2124		4.37163	8.83805		7.09225	38.5966		8.15475	17.9861		10.8074	20.1777

## Sheet: Figure 6
Figure 6b	RvD1 CSF (pg/ml)					RvD1 plasma (pg/ml)					Figure 6c	RvD2 CSF (pg/ml)					RvD2 plasma (pg/ml)					Figure 6d	RvD1 CSF (pg/ml)			RvD1 plasma (pg/ml)				Figure 6e	RvD2 CSF (pg/ml)			RvD2 plasma (pg/ml)
	WT 2 months	Syn 2 months	WT 4 months	Syn 4 months		WT 2 months	Syn 2 months	WT 4 months	Syn 4 months			WT 2 months	Syn 2 months	WT 4 months	Syn 4 months		WT 2 months	Syn 2 months	WT 4 months	Syn 4 months			WT 18 months	Syn 18 months		WT 18 months	Syn 18 months				WT 18 months	Syn 18 months		WT 18 months	Syn 18 months
	114.262	130.015	161.894	180.131		119.399	372.323	379.046	149.536			17.6848	7.01725	5.89458	7.59157		118.433	106.086	123.892	243.853			150.783	35.0624		240.547	142.965				5.45398	5.8334		130.789	184.522
	113.736	107.689	108.835	136.062		354.401	400.126	401.371	62.9929			7.83363	10.3777	8.74083	10.3777		181.815	160.491	201.641	201.65			93.2273	19.7605		292.746	193.776				18.679	7.8328		195.639	139.62
	84.2014	96.2092	105.846	138.561		246.739	466.037	304.09	8.94579			11.2191	18.2555	12.3202	13.7452		168.604	115.826	191.389	129.674			58.3591	25.9501		105.423	122.934				12.9916	15.4316		53.8982	97.365
	95.3585	85.2822	96.1867	180.701		359.748	412.536	249.383	114.589			8.47174	11.7566	8.47174	10.8747		145.735	87.6968	149.252	152.881			73.65			285.725	113.28				9.30429	10.0591		172.863	95.3278
	102.724	108.948	123.47	173.5		399.744	455.372	274.983	58.2912			7.83363	11.3955	10.2172	5.80128		152.76	130.356	161.87	178.33			112.1			372.185	176.853				10.3777	3.86194
	96.8427	104.713	109.62	148.9		227.483	393.034	418.635	68.9382			12.54	19.82	7.66	8.93		139.25	104.34	196.92	229.56			107.34			196.98	183.689
																										138.32
																										257.65
n	6	6	6	6		6	6	6	6		n	6	6	6	6		6	6	6	6		n	6	3		8	6			n	5	5		4	4
mean	101.187	105.476	117.642	159.643		284.586	416.571	337.918	77.2156		mean	10.9305	13.1037	8.88408	9.55341		151.1	117.466	170.827	189.325		mean	99.2432	26.9243		236.197	155.583			mean	11.3613	8.60377		138.297	129.209
SD	11.5944	14.9223	23.3821	20.838		105.608	36.745	70.9602	48.8196		SD	3.8346	4.91646	2.20046	2.76812		22.3111	25.3297	30.9895	44.1619		SD	32.4033	7.69734		86.8846	33.8103			SD	4.90667	4.45791		62.3496	42.1503
sem	4.73338	6.09198	9.5457	8.50707		43.1141	15.0011	28.9694	19.9305		sem	1.56547	2.00714	0.898333	1.13008		9.10849	10.3408	12.6514	18.029		sem	13.2286	4.44406		30.7183	13.803			sem	2.19433	1.99364		31.1748	21.0751

## Sheet: Figure 7
Figure 7b	count Iba1+ cells_SNpc					Figure 7c	count Iba1+ cells_striatum					Figure 7d	Iba1+ intersections SNpc_WT																Iba1+ intersections SNpc_Syn																Figure 7e	Iba1+ intersections striatum_WT
	WT saline	WT RvD1	Syn saline	Syn RvD1			WT saline	WT RvD1	Syn saline	Syn RvD1			WT saline								WT RvD1								Syn saline								Syn RvD1									WT saline
rat#1	5834.21	5195.27	4960.37	5742.9		rat#1	50319	41493	118355	60271		distance (um)	0	10	20	30	40	50	60		0	10	20	30	40	50	60		0	10	20	30	40	50	60		0	10	20	30	40	50	60		distance (um)	0	10	20	30
rat#2	6768.38	5805.91	8206.06	5294.31		rat#2	52550	58754	104311	104505
rat#3	5424.23	5784.04	5829.71	4483.05		rat#3	61707	75714	93867	59933		rat#1	0	6	3.67	1.07	0.33	0	0		0	8	5.53	1.93	0.07	0	0		0	12.6	13.67	5.33	1.13	0.2	0.07		0	6.27	3.27	0.67	0.07	0	0		rat#1	0	10.67	9.93	2.4
rat#4	5338.82	4988.75	8256.14	5753.29		rat#4	52827	68233	94580	66320		rat#2	0	6.87	5.6	1.27	0	0	0		0	8.47	5.4	1.67	0.33	0	0		0	10.87	10.87	4.53	1.67	0.13	0.07		0	6.6	4	0.67	0.07	0	0		rat#2	0	10.73	10.6	3.47
rat#5	5513.59		8147.5	4516.31		rat#5				47515		rat#3	0	9.07	4.53	0.67	0	0	0		0	6.93	4.8	0.6	0	0	0		0	9.6	7.47	2.53	0.2	0	0		0	6	4.6	1.8	0.79	0	0		rat#3	0	9.6	6.87	1.6
rat#6	3827.03		7679.81			rat#6				49977		rat#4	0	7.07	4.93	0.67	0.07	0	0		0	7.73	4.47	0	0	0	0		0	13.33	8.47	2.13	0.47	0	0		0	5.43	2.36	0.21	0	0	0		rat#4	0	7	3.07	0.13
n	6	4	6	5		n	4	4	4	6
mean	5451.04	5443.49	7179.93	5157.97		mean	54350.8	61048.5	102778	64753.5
SD	952.558	414.618	1424.55	628.964		SD	5031.03	14769.1	11425.2	20695.3		n	4	4	4	4	4	4	4		4	4	4	4	4	4	4		4	4	4	4	4	4	4		4	4	4	4	4	4	4		n	4	4	4	4
sem	388.88	207.309	581.572	281.281		sem	2515.52	7384.53	5712.6	8448.82		mean	0	7.2525	4.6825	0.92	0.1	0	0		0	7.7825	5.05	1.05	0.1	0	0		0	11.6	10.12	3.63	0.8675	0.0825	0.035		0	6.075	3.5575	0.8375	0.2325	0	0		mean	0	9.5	7.6175	1.9
												SD	0	1.29765	0.806531	0.3	0.156844	0	0		0	0.645362	0.5006	0.906238	0.156844	0	0		0	1.6858	2.76345	1.54488	0.662439	0.0994569	0.0404145		0	0.495076	0.965967	0.677317	0.373129	0	0		SD	0	1.74564	3.43906	1.40686
												sem	0	0.648824	0.403265	0.15	0.0784219	0	0		0	0.322681	0.2503	0.453119	0.0784219	0	0		0	0.842902	1.38173	0.772442	0.331219	0.0497284	0.0202073		0	0.247538	0.482983	0.338659	0.186564	0	0		sem	0	0.872821	1.71953	0.703432
[truncated: 44 more columns]

## Sheet: Figure 8
Figure 8a		Inst.Frequency (Hz)-RvD1					CV-ISI RvD1				Figure 8b	% inhibition by DA_RvD1					Figure 8c	somatic [Ca2+] nM					Figure 8d	DA in striatum (uM)_RvD1					Figure 8e	Entries in central zone_RvD1					Figure 8f	Rotarod test (time spent, s)_RvD1
	WT saline	WT RvD1	Syn saline	Syn RvD1		WT saline	WT RvD1	Syn saline	Syn RvD1			WT saline	WT RvD1	Syn saline	Syn RvD1			WT saline	WT RvD1	Syn saline	Syn RvD1			WT saline	WT RvD1	Syn saline	Syn RvD1			WT saline	WT RvD1	Syn saline	Syn RvD1			WT saline	WT RvD1	Syn saline	Syn RvD1
	2.25299	1.64193	1.31447	1.31554		0.0356291	0.0539555	0.479064	0.0719344			100	85.4825	100	100			88.8958	94.07	100.352	70.216			1.66	1.5	0.92	1.3			18	63	12	35			107	110	70	126
	2.4012	2.46833	0.893511	2.31308		0.124277	0.0346015	0.568509	0.0294698			100	34.5241	42.1336	72.167			69.721	78.7091	99.2994	82.2502			1.82	1.5	0.75	1.48			21	9	9	22			110	198	65	90
	2.09979	1.67818	0.567477	1.86757		0.0667351	0.0474183	0.881615	0.104154			100	64.7392	100	74.0835			68.7326	83.7758	131.883	61.3844			1.3	1.32	1	0.8			14	51	8	11			180	217	68	95
	2.13381	1.91651	0.870333	2.22678		0.0225861	0.0455032	0.0480182	0.0221473			31.8358	100	39.7847	39.4526			73.695	63.8212	154.827	64.7995			1.14	1.68	0.69	1.4			57	8	14	10			138	122	59	75
	1.88851	1.41042	1.36451	1.49654		0.041333	0.0696657	0.0988222	0.045054			59.6368	100	21.6394	100			78.7091	68.7326	137.524	89.9263			2.48	1.86	0.69	1.2			12	6	2	51			178	126	49	90
	2.24918	2.51441	0.786569	1.64654		0.143739	0.0533347	1.41592	0.0385338			55.5765	25.9117	38.6583	100			88.8958	78.7091	104.585	64.3101			1.96	1.75	0.91	2.1			54	21	14	32			153	123	97	78
	1.32324	1.83004	1.03318	1.89392		0.0412131	0.292097	0.363292	0.132638			100	100	-2.26234	100			79.2134		94.07	74.6937			2.15	1.68	0.48	1.79			40	14	5	54			207	199	32	120
	2.47386	1.88149	0.829941	1.12036		0.0337705	0.0318865	0.0471738	0.0711477			100	100	46.4662	73.5072			58.9599		120.786				2.69	2.37	0.47	1.84			18		18				163	121	105	160
	2.16579	1.59151	1.7377	1.05026		0.0287141	0.0688048	0.0999775	0.079115			100	100	-14.5681	89.7344			57.5112		131.883				2.24	2.57	0.45	1.88			31		7				153	205	78	160
	1.33504	1.39102	2.10877	2.50868		0.0568314	0.0327523	0.149892	0.0231583			100	100	100	100			99.2994		115.327				2.14	1.89	0.87	1.57			4		3				210		85
	1.31277	1.70515	1.21794	1.51872		0.0493469	0.0982184	0.188453	0.0363787			100	74.2128	100	20.0962			78.7091						1.45	1.68	1.43	1.94			40		5				158		32
	2.55968	1.93686	0.802428	1.74113		0.0599409	0.207993	0.211428	0.0264851			100	100	65.1276	100									1.18	1.86	0.76	1.26			15		7						78
	1.52962	1.24862	1.05599	2.94438		0.0212537	0.094236	0.0533724	0.105512			100	100	15.1391	100									1.63	2.26	0.81	1.93			7		24
	1.83509	2.15149	0.513981	2.10125		0.0519722	0.0584132	0.208367	0.0214486			54.2296	90.981	83.7424	62.0349									2	1.87	1.53	1.35			19		6
			0.126868	1.98956				0.462414	0.150012					28.3249	65.937									1.47	1.74	0.71	1.83			34		10
			0.214021	2.55608				0.895633	0.121128					34.2461	47.1646									1.5	2.33	0.55	1.84			12
			2.45058	2.48019				0.646245	0.078515					18.8635	100									2.05	3.34	0.38	1.75
			1.44863	1.75115				0.896617	0.0288129					80.0408	100									1.54	2.05	0.54	1.95
			0.501022	1.80397				0.167816	0.0514995					100	100									1.99	2.77	0.98	1.6
			1.32367	1.34693				0.350026	0.0408545					40.531	67.4368									1.99	2.5	0.59	1.94
			1.83182	2.45143				0.242744	0.0469268					100	100									1.53	1.47	1	1.83
			0.600311	1.76443				0.115175	0.0298001					100	100									2.35	1.53	1	2.24		n	16	7	15	7		n	11	9	12	9
			0.782515	2.54105				0.186215	0.0898717						100									2.11	0.93	1.17	1.42		mean	24.75	24.5714	9.6	30.7143		mean	159.727	157.889	68.1667	110.444
			0.957667	1.17043				0.226415	0.260205						100									1.63	0.95	1.08	2.3		SD	16.1348	22.9554	5.94979	17.6419		SD	33.6692	44.9846	22.8546	32.8409
			2.15269	1.4756				0.309354	0.0531513						100									2.2	0.95	2.17	2		sem	4.03371	8.67634	1.53623	6.66803		sem	10.1517	14.9949	6.59756	10.947
			1.76806	2.47293				0.405942	0.0309831						100									1.94	1.24	0.91	1.8
			0.733284	2.17989				0.10841	0.0530488															1.53	2.66	1.02	1.95
								0.425718																2.1	1.27	0.76	0.8
								0.205424																1.91	1.55	1.99	0.9
																								1.9	2.45	1.24	1.43
n	14	14	27	27		14	14	29	27		n	14	14	22	26		n	11	6	10	7			1.9	1.24	0.66	1.2
mean	1.96861	1.81185	1.11066	1.91587		0.0555245	0.08492	0.360623	0.0682217		mean	85.8056	83.9894	56.2667	85.0621		mean	76.5766	77.9696	119.054	72.5114			0.92	1.48	0.12	1.02
SD	0.438506	0.375584	0.595534	0.511682		0.0361194	0.0746841	0.322414	0.0527204		SD	24.0563	25.4011	37.7399	22.765		SD	12.7537	10.7659	19.8341	10.4777			1.5	2.25	0.24	1.1
sem	0.117196	0.100379	0.114611	0.0984732		0.00965333	0.0199602	0.0598708	0.010146		sem	6.42933	6.78873	8.04618	4.46458		sem	3.84538	4.39518	6.27209	3.96022			1.84	1.68	1.16	1.52
																								0.96	1.16	1.54	1.25
																								1.76	1.6	1.84	1.44
																								2.2	1.74	1.19	1.58
																								2.54	3	0.73	2
																								1.9	3	0.48	1.66
																								2.65	2.23	0.96	1.48
																								1.62	0.71	0.71	1.5
																								1.67	1.9	0.16	1.71
																								1.85	0.75	0.14	1.78
																								1.26	0.6	1.19	1.79
																								2.38	4	0.73	2.29
																								1.82	1.5	0.48	1.34
																								2.54	2.05	0.96	1.63
																								1.9	1.54	0.71	1.75
																								1.91	1.99	1.16	1.6
																									1.99		0.92
																									1.53		0.93
																									2.35		1.38
																									2.11		1.23
																									1.63		1.74
																									2.2		1.27
																									1.94		1.7
																									1.66		2.35
																									1.82		2.1
																									1.3		1.69
																									1.14		1.69
																									2.48		1.37
																									1.96		1.75
																									2.15		1.71
																									2.69		1.5
																									2.24		1.19
																									2.14		1.66
																									1.45		1.66
																									1.18		1.45
																									1.63		1.63
																									2		1.98
																									1.47		2.52
																											1.94
																											1.05
																											1.67
																											2.4
																											2.4
																											1.36
																							n	49	71	49	77
																							mean	1.85102	1.84507	0.877755	1.62727
																							SD	0.418456	0.61667	0.442946	0.387273
																							sem	0.0597794	0.0731853	0.063278	0.0441339

## Sheet: Figure 9
Figure 9a	INFγ_CSF			IL-1β_CSF				IL-6_CSF				TNFα_CSF				IL-4_CSF				IL-10_CSF				IL-13_CSF				Figure 9b	INFγ_plasma			IL-1β_plasma				IL-6_plasma				TNFα_plasma				IL-4_plasma				IL-10_plasma
	control	PD			control	PD			control	PD			control	PD			control	PD			control	PD			control	PD			control	PD			control	PD			control	PD			control	PD			control	PD			control
	0	0			0	0			0	1			0	0.5			7.8	13.8			0.4	0.4			51.439	50.355			2.21	28.1			2.1	13.4			0.84	5.3			0	0			13.2	24.2			1.26
	3.9	12			0	0.4			0	0			0	0			14.6	16.3			0.5	0.75			52.536	57.009			1.2	5			0.5	4.2			0	0			0	1.9			45	22.2			0.2
	4.2	0			0	0			0	0			0	0			8.1	12.6			0.65	0.61			52.536	50.355			0	2			0	0			0	0			0	0			9.6	17.2			0.51
	2.1	6.4			0	0			0	0			0	0			10.1	13.6			0.81	0.9			51.439	52.536			0	3.8			0	0.51			0	0			0	0			8.6	20.4			0
	4.1	4.2			0	0			0	0			0	0.3			12.7	18			0.38	0.91			51.439	51.439			0	11.4			0.4	3.1			0	0			0	1.5			11.6	5.6			0
	1.9	6.3			0	0			0	0			0	0			6.8	25.2			0.3	1			51.439	52.54			0	0			0	0			0	0			0	0			12.8	15			0
	2.3	4.6				0			0	0			0	0			11.6	19			0.7	0.2			49.272	51.439			0	0.36				1			1.1	0			0	0			14.1	39.1			0
	4.2								0				0				11.8				0.7				49.272				0								0				0				8.8				0
n	8	7		n	6	7		n	8	7		n	8	7		n	8	7		n	8	7		n	8	7		n	8	7		n	6	7		n	8	7		n	8	7		n	8	7		n	8
mean	2.8375	4.78571		mean	0	0.0571429		mean	0	0.142857		mean	0	0.114286		mean	10.4375	16.9286		mean	0.555	0.681429		mean	51.1715	52.239		mean	0.42625	7.23714		mean	0.5	3.17286		mean	0.2425	0.757143		mean	0	0.485714		mean	15.4625	20.5286		mean	0.24625
SD	1.52122	4.14585		SD	0	0.151186		SD	0	0.377964		SD	0	0.20354		SD	2.71026	4.35611		SD	0.184701	0.295038		SD	1.26639	2.28439		SD	0.834145	9.97084		SD	0.814862	4.78889		SD	0.454368	2.00321		SD	0	0.837513		SD	12.1143	10.2119		SD	0.447627
sem	0.537832	1.56699		sem	0	0.0571429		sem	0	0.142857		sem	0	0.0769309		sem	0.958223	1.64646		sem	0.0653015	0.111514		sem	0.447735	0.863418		sem	0.294915	3.76862		sem	0.332666	1.81003		sem	0.160643	0.757143		sem	0	0.31655		sem	4.28306	3.85973		sem	0.15826
[truncated: 14 more columns]

## Sheet: S1
Figure S1a	Inst.Frequency (Hz)			CV-ISI			Figure S1b			AP plots										Figure S1c	AHC area (pA*ms)			Figure S1d	AHP (mV)			Figure S1e	% inhibition by DA			Figure S1f	somatic [Ca2+] nM
	WT 2 months	Syn 2 months		WT 2 months	Syn 2 months			WT 2 months						Syn 2 months							WT 2 months	Syn 2 months			WT 2 months	Syn 2 months			WT 2 months	Syn 2 months			WT 2 months	Syn 2 months
	0.932972	1.35398		0.0414592	0.0464235			200pA	150pA	100pA	50pA	0pA		200pA	150pA	100pA	50pA	0pA			11.1353	19.2137			-56	-54			100	100			109.927	94.07
	1.32605	1.09711		0.0366621	0.0387642		cell#1	4	3	2	1	0		5	4	3	1	0			11.6642	7.78645			-54	-53			100	100			89.9263	95.1115
	1.54161	1.42976		0.0670923	0.0280063		cell#2	4	4	3	2	0		10	8	7	4	0			16.8583	15.4093			-56	-53.5			36.4547	100			89.4107	105.116
	1.67108	1.02438		0.036657	0.0764051		cell#3	3	2	1	1	0		6	4	2	1	0			24.9749	13.2981			-54	-63			15.3732	100			115.327	88.8958
	1.89539	1.29314		0.0479182	0.0518248		cell#4	7	5	4	2	0		3	2	1	1	0			29.2754	35.4375			-56	-58			31.2887	40.1332			83.7758	78.7091
	1.76625	1.01715		0.0335333	0.0559619		cell#5	3	1	0	0	0		4	3	3	2	0			18.6474	14.2251			-54	-54			58.4447	100			94.07	104.585
	1.69207	1.45452		0.0585726	0.053835		cell#6	6	4	4	2	0		3	2	1	0	0			13.1646	16.0242				-51			42.2158	34.9568
	1.75541	1.88239		0.0711138	0.0310555		cell#7							9	8	6	3	0			8.01564								72.1646	100
	1.61217	1.87282		0.0206949	0.037504																								100	100
	2.023	1.51858		0.048941	0.0432016																								100	67.1281
	2.01493	3.02961		0.0240367	0.0386103																								100	60.6864
	1.54038	1.61345		0.029203	0.121859		n	6	6	6	6	6		7	7	7	7	7		n	8	7		n	6	7			100	52.7037
	2.6936	3.02895		0.0587179	0.0973258		mean	4.5	3.16667	2.33333	1.33333	0		5.71429	4.42857	3.28571	1.71429	0		mean	16.717	17.3421		mean	-55	-55.2143			70.7436	43.918		n	6	6
	2.67635	3.09165		0.0809216	0.0341665		SD	1.64317	1.47196	1.63299	0.816497	0		2.81154	2.57275	2.36039	1.38013	0		SD	7.31606	8.69674		SD	1.09545	4.0193			100	36.5127		mean	97.0728	94.4146
	2.35073	2.18586		0.024645	0.0275972		sem	0.67082	0.600925	0.666667	0.333333	0		1.06266	0.972408	0.892143	0.521641	0		sem	2.58662	3.28706		sem	0.447214	1.51915			67.5736	39.389		SD	12.602	9.95673
																																sem	5.14473	4.06482
n	15	15		15	15
mean	1.8328	1.79289		0.0453446	0.0521694																							n	15	15
SD	0.473279	0.726323		0.0185785	0.0269259																							mean	72.9506	71.6952
sem	0.1222	0.187536		0.00479695	0.00695224																							SD	30.1116	28.6728
																												sem	7.77479	7.40328

[truncated: 7 more sheets: S2, S3, S4, S5, S6, S7, S8]
